# Supplementary material for: Changes in Gut Microbiota after a Four-Week Intervention with Vegan vs. Meat-Rich Diets in Healthy Participants: A Randomized Controlled Trial
Source: Microorganisms. 2021 Mar 31;9(4):727. doi: 10.3390/microorganisms9040727 (PMC8066554; doi:10.3390/microorganisms9040727)
Supplement: Supplementary file 1 [file microorganisms-09-00727-s001.zip]

Archive with 2 entries (2 files):
- Supplement_Figures.docx
- Supplement_Tables.xlsx
