# Supplementary material for: Changes in Gut Microbiota after a Four-Week Intervention with Vegan vs. Meat-Rich Diets in Healthy Participants: A Randomized Controlled Trial
Source: Microorganisms. 2021 Mar 31;9(4):727. doi: 10.3390/microorganisms9040727 (PMC8066554; doi:10.3390/microorganisms9040727)
Supplement: Supplementary file 1 [file microorganisms-09-00727-s001.zip › Supplement_Tables.xlsx]

## Sheet: Table S1
ZINB was applied to identify differentially abundant ASV. At ASV level the main effects of MD and VD as well as their interaction was estimated. Main effects refer to 'Enriched/Depleted in VD/MD at the end of the trial compared to their repsective baseline'. Interaction refers to 'Enriched/Depleted in VD/MD while Depleted/Enriched/Constant in MD/VD'. The table shows all significant results (p-adj…
ASV	Contrast	Estimate	p-value	p-adjusted	% Samples	Kingdom	Phylum	Class	Order	Family	Genus	Species
81d692155f101d0203be6ddad8b5b17a	Interaction	0.915861	0.000952786	0.00392891	6	Bacteria	Bacteroidetes	Bacteroidia	Bacteroidales	Rikenellaceae	Alistipes	finegoldii
33861105086018c1be6fecd277ceb104	Interaction	1.90959	1.84461e-05	0.000104609	7	Bacteria	Bacteroidetes	Bacteroidia	Bacteroidales	Bacteroidaceae	Bacteroides	ovatus
3408e39ec76a58c79f20c2de0ccf9215	Interaction	-2.16159	0.00718358	0.0242505	9	Bacteria	Bacteroidetes	Bacteroidia	Bacteroidales	Bacteroidaceae	Bacteroides	ovatus
6793c30acdbf74b988f63820bbc730d9	Interaction	-0.835345	8.56593e-07	5.94754e-06	9	Bacteria	Bacteroidetes	Bacteroidia	Bacteroidales	Bacteroidaceae	Bacteroides	uniformis
95883b397597393b0c17157b35f674b5	Interaction	-0.501408	0.000480075	0.0021264	7	Bacteria	Bacteroidetes	Bacteroidia	Bacteroidales	Bacteroidaceae	Bacteroides
a3dce59edc8457f1a212b33fd2c44cd7	Interaction	-1.39319	0.0046235	0.0164512	18	Bacteria	Bacteroidetes	Bacteroidia	Bacteroidales	Bacteroidaceae	Bacteroides
ab8fbd81f02f86006630407d956544e5	Interaction	-0.953415	0.00739175	0.024758	17	Bacteria	Bacteroidetes	Bacteroidia	Bacteroidales	Bacteroidaceae	Bacteroides
b91a9a16d4d797fd6f6b9d3a655aa5e7	Interaction	-3.25695	6.07567e-11	6.53071e-10	8	Bacteria	Bacteroidetes	Bacteroidia	Bacteroidales	Bacteroidaceae	Bacteroides
cf73796ab26f1e8cf36c1e181ed10491	Interaction	-1.26433	0.00616863	0.0212429	19	Bacteria	Bacteroidetes	Bacteroidia	Bacteroidales	Bacteroidaceae	Bacteroides
fa3ce1b4417c88a4a4e95c62e9f98261	Interaction	0.856855	0.00334362	0.0123593	7	Bacteria	Bacteroidetes	Bacteroidia	Bacteroidales	Bacteroidaceae	Bacteroides	uniformis
1bd670aa7f502d1da7ffa4adab0e1478	Interaction	-1.66816	3.9429e-11	4.34734e-10	7	Bacteria	Actinobacteria	Actinobacteria	Bifidobacteriales	Bifidobacteriaceae	Bifidobacterium	adolescentis
1ff8d6dbd2edcbac72ac80c0c3255f63	Interaction	-1.06917	0.00026421	0.00122741	10	Bacteria	Firmicutes	Clostridia	Clostridiales	Lachnospiraceae	Blautia
53486925c1c05f0c0a335a88fcc080d8	Interaction	-1.93929	0.00929893	0.0302775	13	Bacteria	Firmicutes	Clostridia	Clostridiales	Lachnospiraceae	Blautia
632768de4404976c40b33152db1eea06	Interaction	-1.33737	0.0108916	0.0347154	9	Bacteria	Firmicutes	Clostridia	Clostridiales	Lachnospiraceae	Blautia
89d4f3c8d20005913ca15c7b635d3d19	Interaction	-1.04363	0.00196987	0.00771434	9	Bacteria	Firmicutes	Clostridia	Clostridiales	Lachnospiraceae	Blautia
d295301ca316b11f916b115180d6a92e	Interaction	-2.20923	5.24781e-12	6.41983e-11	8	Bacteria	Firmicutes	Clostridia	Clostridiales	Lachnospiraceae	Blautia
e103ed4e46187481a50b21e5b34f1d81	Interaction	-1.4231	0.00409956	0.0147711	6	Bacteria	Firmicutes	Clostridia	Clostridiales	Lachnospiraceae	Blautia	obeum
3802b9a177cd7c77cb5fdee93474b00b	Interaction	1.63124	7.98422e-21	1.68127e-19	5	Bacteria	Firmicutes	Clostridia	Clostridiales	Lachnospiraceae	Clostridium	clostridioforme
5170506d93cfccd4f1e6663ab5aae0e5	Interaction	1.42869	0.00596455	0.0205953	12	Bacteria	Firmicutes	Clostridia	Clostridiales	Lachnospiraceae	Clostridium	clostridioforme
b752b73802bc71a65f3c2291b64cf8e1	Interaction	1.4316	0.00730156	0.0245842	8	Bacteria	Firmicutes	Clostridia	Clostridiales	Peptostreptococcaceae	Clostridium	bartlettii
20805b3c6b426941bb1da2011c54e7ff	Interaction	2.21659	1.0154e-07	7.92879e-07	8	Bacteria	Firmicutes	Clostridia	Clostridiales	Lachnospiraceae	Coprococcus
197781ef6e447a7c930448bc0b76619a	Interaction	-0.719146	0.00013808	0.000669297	7	Bacteria	Firmicutes	Clostridia	Clostridiales	Veillonellaceae	Dialister
a83155af60596a189446e19d93564963	Interaction	-1.52519	0.000133112	0.000646434	6	Bacteria	Firmicutes	Clostridia	Clostridiales	Veillonellaceae	Dialister
6465753b13fc655ffdcf55e9b2b1f231	Interaction	-1.26136	0.0044443	0.0158575	7	Bacteria	Firmicutes	Clostridia	Clostridiales	Lachnospiraceae	Dorea	longicatena
090c36e26aac89868dcae3953e9b5829	Interaction	-2.27484	4.81347e-05	0.000253918	7	Bacteria	Firmicutes	Clostridia	Clostridiales	Ruminococcaceae	Faecalibacterium
0c5f78c606db9ce6fedcc413cd5d1475	Interaction	1.05799	0.00350224	0.0128901	19	Bacteria	Firmicutes	Clostridia	Clostridiales	Ruminococcaceae	Faecalibacterium
19c8ecd375d700354091a276228cfce7	Interaction	0.843758	0.0151848	0.0460563	32	Bacteria	Firmicutes	Clostridia	Clostridiales	Ruminococcaceae	Faecalibacterium
23823e14b926c281096277abb49cc3ab	Interaction	0.94828	0.0108863	0.0347154	42	Bacteria	Firmicutes	Clostridia	Clostridiales	Ruminococcaceae	Faecalibacterium
290cb880f207f9adcc4d00edf8d04910	Interaction	0.651322	0.00750306	0.0250981	8	Bacteria	Firmicutes	Clostridia	Clostridiales	Ruminococcaceae	Faecalibacterium
3ea2faaf2a357e80e4fe3ad4d4399e7f	Interaction	1.85438	0.00613983	0.0211721	6	Bacteria	Firmicutes	Clostridia	Clostridiales	Ruminococcaceae	Faecalibacterium	prausnitzii
41727f15a314b9578f6a951eb0227570	Interaction	0.976695	0.000608222	0.00262359	42	Bacteria	Firmicutes	Clostridia	Clostridiales	Ruminococcaceae	Faecalibacterium
45f694a61ceb7591c1080ecaec820fc1	Interaction	-1.35839	3.76502e-07	2.7323e-06	10	Bacteria	Firmicutes	Clostridia	Clostridiales	Ruminococcaceae	Faecalibacterium	prausnitzii
b1c5f1ed2e58fae11d65197850c5e715	Interaction	2.58033	2.46787e-10	2.57722e-09	7	Bacteria	Firmicutes	Clostridia	Clostridiales	Ruminococcaceae	Faecalibacterium	prausnitzii
dd8397ecc2b92e6453887d94b57a15e2	Interaction	0.929546	0.0133124	0.0412044	10	Bacteria	Firmicutes	Clostridia	Clostridiales	Ruminococcaceae	Faecalibacterium
e50f9eedc423a0916a8a9ffbbfca4013	Interaction	2.82987	0.00350834	0.012894	19	Bacteria	Firmicutes	Clostridia	Clostridiales	Ruminococcaceae	Faecalibacterium	prausnitzii
07c7dd06436fbb65bd7c0c508462df9a	Interaction	-2.29368	0.00241198	0.00927602	8	Bacteria	Firmicutes	Clostridia	Clostridiales	Ruminococcaceae	Gemmiger	formicilis
63c8c5ec68a053611392587b23a547a2	Interaction	1.7857	0.00574174	0.0199601	11	Bacteria	Firmicutes	Clostridia	Clostridiales	Lachnospiraceae	Lachnospira
2525434844d636513f909d8b7bd6263d	Interaction	-1.53733	5.59173e-05	0.000290792	10	Bacteria	Firmicutes	Clostridia	Clostridiales	Veillonellaceae	Phascolarctobacterium
5b811bbaf553882d075da1dac8068d4b	Interaction	0.534202	0.0145933	0.0445253	16	Bacteria	Bacteroidetes	Bacteroidia	Bacteroidales	Prevotellaceae	Prevotella	copri
e9a76d08c63e7baba42972d135645a26	Interaction	-2.89209	0.00175363	0.0069309	8	Bacteria	Bacteroidetes	Bacteroidia	Bacteroidales	Prevotellaceae	Prevotella	copri
2ece1fe0412f1e3897753d1807400383	Interaction	2.11121	1.50907e-31	5.16906e-30	7	Bacteria	Firmicutes	Clostridia	Clostridiales	Lachnospiraceae	Roseburia	faecis
4302e5562cad4bee67ff391a803b33fa	Interaction	1.95778	4.55702e-06	2.81418e-05	6	Bacteria	Firmicutes	Clostridia	Clostridiales	Lachnospiraceae	Roseburia	faecis
5f7baf278dc76b829a762a0b5d47c7d2	Interaction	1.28156	0.00358316	0.0130941	43	Bacteria	Firmicutes	Clostridia	Clostridiales	Lachnospiraceae	Roseburia	faecis
9f79cd8b27a867ff0f073affcb898eb3	Interaction	0.935046	2.75336e-16	4.47683e-15	5	Bacteria	Firmicutes	Clostridia	Clostridiales	Lachnospiraceae	Roseburia	faecis
0e04a2fffa73050aca69e9408d5fc350	Interaction	1.94423	1.65234e-07	1.25217e-06	7	Bacteria	Firmicutes	Clostridia	Clostridiales	Ruminococcaceae	Ruminococcus	albus
3fe3e1f4902f044c6383c382827825b4	Interaction	-1.25687	0.000221118	0.00103282	7	Bacteria	Firmicutes	Clostridia	Clostridiales	Ruminococcaceae	Ruminococcus	bromii
57db3efa07a15ca38e1ecc5a31965cde	Interaction	-0.494799	0.00876526	0.0287586	6	Bacteria	Firmicutes	Clostridia	Clostridiales	Ruminococcaceae	Ruminococcus	albus
ccb70f6b819275854d21c0c96b62d8f0	Interaction	-1.76718	3.97016e-15	5.92985e-14	6	Bacteria	Firmicutes	Clostridia	Clostridiales	Ruminococcaceae	Ruminococcus	bromii
ddf933c46507521cd9ad386b301dfe7b	Interaction	-1.49253	2.59796e-07	1.91786e-06	9	Bacteria	Firmicutes	Clostridia	Clostridiales	Ruminococcaceae	Ruminococcus	bromii
ff52da9249f319f3caa2c562b56b4ea0	Interaction	-0.316359	0.00258859	0.00986318	6	Bacteria	Proteobacteria	Betaproteobacteria	Burkholderiales	Alcaligenaceae	Sutterella
81d692155f101d0203be6ddad8b5b17a	MD	1.00012	0.000118163	0.000581533	6	Bacteria	Bacteroidetes	Bacteroidia	Bacteroidales	Rikenellaceae	Alistipes	finegoldii
0ee7cd5cbe2436799d3d107a5d97ca3b	MD	0.674882	0.00735713	0.024695	10	Bacteria	Bacteroidetes	Bacteroidia	Bacteroidales	Bacteroidaceae	Bacteroides
3408e39ec76a58c79f20c2de0ccf9215	MD	-1.67909	0.0108393	0.0346347	9	Bacteria	Bacteroidetes	Bacteroidia	Bacteroidales	Bacteroidaceae	Bacteroides	ovatus
3d8d79b427d600141a23b911a49f588a	MD	-1.13375	0.00991566	0.0320017	8	Bacteria	Bacteroidetes	Bacteroidia	Bacteroidales	Bacteroidaceae	Bacteroides	uniformis
5ba9e59054d858bdf3d20a8858a3bd97	MD	-2.6087	1.51746e-13	2.07359e-12	5	Bacteria	Bacteroidetes	Bacteroidia	Bacteroidales	Bacteroidaceae	Bacteroides
6793c30acdbf74b988f63820bbc730d9	MD	-0.503548	6.53335e-06	3.91239e-05	9	Bacteria	Bacteroidetes	Bacteroidia	Bacteroidales	Bacteroidaceae	Bacteroides	uniformis
a3dce59edc8457f1a212b33fd2c44cd7	MD	-1.02964	0.000352778	0.00158998	18	Bacteria	Bacteroidetes	Bacteroidia	Bacteroidales	Bacteroidaceae	Bacteroides
b91a9a16d4d797fd6f6b9d3a655aa5e7	MD	0.442978	0.000994157	0.00408638	8	Bacteria	Bacteroidetes	Bacteroidia	Bacteroidales	Bacteroidaceae	Bacteroides
fa3ce1b4417c88a4a4e95c62e9f98261	MD	0.493568	0.00447293	0.0159375	7	Bacteria	Bacteroidetes	Bacteroidia	Bacteroidales	Bacteroidaceae	Bacteroides	uniformis
1bd670aa7f502d1da7ffa4adab0e1478	MD	-2.12588	1.34775e-22	3.29749e-21	7	Bacteria	Actinobacteria	Actinobacteria	Bifidobacteriales	Bifidobacteriaceae	Bifidobacterium	adolescentis
b10d95034357c08017e4ed0d98868e10	MD	-1.02031	0.0112713	0.0357482	6	Bacteria	Actinobacteria	Actinobacteria	Bifidobacteriales	Bifidobacteriaceae	Bifidobacterium	adolescentis
e47df3f7bbf559628bb9c7610eb267c7	MD	-1.72622	0.0133909	0.0413972	6	Bacteria	Actinobacteria	Actinobacteria	Bifidobacteriales	Bifidobacteriaceae	Bifidobacterium	adolescentis
0316439c7cb0aa3e9cca447b5a47611e	MD	-1.58892	0.00595446	0.0205882	9	Bacteria	Firmicutes	Clostridia	Clostridiales	Lachnospiraceae	Blautia
1ff8d6dbd2edcbac72ac80c0c3255f63	MD	-0.85712	2.1095e-07	1.58459e-06	10	Bacteria	Firmicutes	Clostridia	Clostridiales	Lachnospiraceae	Blautia
4f4b72861c1f1ca99288e4a01ef46bd5	MD	-1.79464	0.0141323	0.0432727	7	Bacteria	Firmicutes	Clostridia	Clostridiales	Lachnospiraceae	Blautia	obeum
88a934a44c0a5d85480da07be8da6d0e	MD	-0.76685	0.00363567	0.013242	22	Bacteria	Firmicutes	Clostridia	Clostridiales	Lachnospiraceae	Blautia
89d4f3c8d20005913ca15c7b635d3d19	MD	-0.833639	0.000113008	0.00055723	9	Bacteria	Firmicutes	Clostridia	Clostridiales	Lachnospiraceae	Blautia
8de015a4d46eb4562e7758b341a60209	MD	0.91634	0.00859375	0.0282319	7	Bacteria	Firmicutes	Clostridia	Clostridiales	Lachnospiraceae	Blautia
90b79fbd3a3cb57937616fb1126e1f85	MD	0.579173	0.0122061	0.0383343	11	Bacteria	Firmicutes	Clostridia	Clostridiales	Lachnospiraceae	Blautia
ca1c25abb97126fe4cc2b019f9871565	MD	-0.90196	0.00228993	0.00888643	10	Bacteria	Firmicutes	Clostridia	Clostridiales	Lachnospiraceae	Blautia
d295301ca316b11f916b115180d6a92e	MD	-1.8355	9.94085e-10	9.87787e-09	8	Bacteria	Firmicutes	Clostridia	Clostridiales	Lachnospiraceae	Blautia
edae9e8f0e9fb3ab0f8a0c83c3f4fe0d	MD	1.24465	0.000138582	0.000670464	54	Bacteria	Firmicutes	Clostridia	Clostridiales	Lachnospiraceae	Blautia
3802b9a177cd7c77cb5fdee93474b00b	MD	0.676827	7.82389e-08	6.20927e-07	5	Bacteria	Firmicutes	Clostridia	Clostridiales	Lachnospiraceae	Clostridium	clostridioforme
629a42ea0ae33381faa793c46566adb9	MD	1.43776	3.71312e-05	0.000199561	8	Bacteria	Firmicutes	Clostridia	Clostridiales	Lachnospiraceae	Clostridium	clostridioforme
471e90ed074d475567f301c5ac16ab49	MD	-1.42085	0.00195866	0.00768214	9	Bacteria	Firmicutes	Clostridia	Clostridiales	Veillonellaceae	Dialister
19c8ecd375d700354091a276228cfce7	MD	0.476113	0.0117718	0.0371519	32	Bacteria	Firmicutes	Clostridia	Clostridiales	Ruminococcaceae	Faecalibacterium
3ea2faaf2a357e80e4fe3ad4d4399e7f	MD	1.36383	0.00414101	0.0148787	6	Bacteria	Firmicutes	Clostridia	Clostridiales	Ruminococcaceae	Faecalibacterium	prausnitzii
41727f15a314b9578f6a951eb0227570	MD	0.488341	0.00824742	0.0271636	42	Bacteria	Firmicutes	Clostridia	Clostridiales	Ruminococcaceae	Faecalibacterium
58b995365fdf04d82bf334fb6093c16a	MD	-0.738	0.00133333	0.00537727	6	Bacteria	Firmicutes	Clostridia	Clostridiales	Ruminococcaceae	Faecalibacterium
8c0dc0af45ce37cd27a27de06f173d75	MD	-0.597321	1.57646e-05	9.08056e-05	7	Bacteria	Firmicutes	Clostridia	Clostridiales	Ruminococcaceae	Faecalibacterium	prausnitzii
b1c5f1ed2e58fae11d65197850c5e715	MD	1.52684	5.30873e-06	3.22414e-05	7	Bacteria	Firmicutes	Clostridia	Clostridiales	Ruminococcaceae	Faecalibacterium	prausnitzii
c36b5eb165e40926e71b8ed72174e200	MD	0.579143	0.0164206	0.0492808	11	Bacteria	Firmicutes	Clostridia	Clostridiales	Ruminococcaceae	Faecalibacterium
e50f9eedc423a0916a8a9ffbbfca4013	MD	2.13792	0.000624541	0.00268302	19	Bacteria	Firmicutes	Clostridia	Clostridiales	Ruminococcaceae	Faecalibacterium	prausnitzii
07c7dd06436fbb65bd7c0c508462df9a	MD	-1.44557	0.000897324	0.00372411	8	Bacteria	Firmicutes	Clostridia	Clostridiales	Ruminococcaceae	Gemmiger	formicilis
4ca0195f0fb84f0cb5ffab30f67d0faa	MD	0.997534	0.00231841	0.00898338	7	Bacteria	Firmicutes	Clostridia	Clostridiales	Veillonellaceae	Megamonas
0016b0cfc0745ee590eeec56f80a06bd	MD	-0.893727	0.00116024	0.00471624	20	Bacteria	Firmicutes	Clostridia	Clostridiales	Veillonellaceae	Phascolarctobacterium
e9a76d08c63e7baba42972d135645a26	MD	-3.46351	6.52499e-05	0.000337278	8	Bacteria	Bacteroidetes	Bacteroidia	Bacteroidales	Prevotellaceae	Prevotella	copri
2ece1fe0412f1e3897753d1807400383	MD	2.23889	1.49654e-110	4.27178e-108	7	Bacteria	Firmicutes	Clostridia	Clostridiales	Lachnospiraceae	Roseburia	faecis
4302e5562cad4bee67ff391a803b33fa	MD	1.01858	0.00394267	0.0142257	6	Bacteria	Firmicutes	Clostridia	Clostridiales	Lachnospiraceae	Roseburia	faecis
9f79cd8b27a867ff0f073affcb898eb3	MD	0.479468	4.91539e-06	3.01375e-05	5	Bacteria	Firmicutes	Clostridia	Clostridiales	Lachnospiraceae	Roseburia	faecis
ab30f544ad4e1f099982f9c573c67b8f	MD	1.61413	9.55747e-10	9.59107e-09	6	Bacteria	Firmicutes	Clostridia	Clostridiales	Lachnospiraceae	Roseburia	faecis
0e04a2fffa73050aca69e9408d5fc350	MD	-0.561576	0.0156191	0.0472619	7	Bacteria	Firmicutes	Clostridia	Clostridiales	Ruminococcaceae	Ruminococcus	albus
3fe3e1f4902f044c6383c382827825b4	MD	-1.03105	3.85287e-07	2.78035e-06	7	Bacteria	Firmicutes	Clostridia	Clostridiales	Ruminococcaceae	Ruminococcus	bromii
57db3efa07a15ca38e1ecc5a31965cde	MD	-1.15813	9.00135e-21	1.86488e-19	6	Bacteria	Firmicutes	Clostridia	Clostridiales	Ruminococcaceae	Ruminococcus	albus
bfb04c7dfde0852ff100d2d3d208b780	MD	0.600965	0.0120552	0.0379066	6	Bacteria	Firmicutes	Clostridia	Clostridiales	Ruminococcaceae	Ruminococcus	bromii
ccb70f6b819275854d21c0c96b62d8f0	MD	-1.30918	3.90102e-30	1.28484e-28	6	Bacteria	Firmicutes	Clostridia	Clostridiales	Ruminococcaceae	Ruminococcus	bromii
ddf933c46507521cd9ad386b301dfe7b	MD	-0.923746	2.17187e-06	1.40897e-05	9	Bacteria	Firmicutes	Clostridia	Clostridiales	Ruminococcaceae	Ruminococcus	bromii
ff52da9249f319f3caa2c562b56b4ea0	MD	-0.129749	0.00573897	0.0199601	6	Bacteria	Proteobacteria	Betaproteobacteria	Burkholderiales	Alcaligenaceae	Sutterella
42fbdd9b56dcec3e370b3bc435a7a9a7	VD	-1.08613	0.000112602	0.000556298	7	Bacteria	Verrucomicrobia	Verrucomicrobiae	Verrucomicrobiales	Verrucomicrobiaceae	Akkermansia	muciniphila
22046603fce7dfaa0a99aee0cb161d8e	VD	0.777436	1.39853e-11	1.6331e-10	5	Bacteria	Bacteroidetes	Bacteroidia	Bacteroidales	Rikenellaceae	Alistipes	putredinis
1b51baca38569b1b646b127459452a94	VD	1.07005	0.00306202	0.011417	10	Bacteria	Bacteroidetes	Bacteroidia	Bacteroidales	Bacteroidaceae	Bacteroides
33861105086018c1be6fecd277ceb104	VD	-1.24587	3.56987e-08	2.9873e-07	7	Bacteria	Bacteroidetes	Bacteroidia	Bacteroidales	Bacteroidaceae	Bacteroides	ovatus
6793c30acdbf74b988f63820bbc730d9	VD	0.331798	0.0105746	0.0339249	9	Bacteria	Bacteroidetes	Bacteroidia	Bacteroidales	Bacteroidaceae	Bacteroides	uniformis
95883b397597393b0c17157b35f674b5	VD	0.316717	0.000860624	0.00359503	7	Bacteria	Bacteroidetes	Bacteroidia	Bacteroidales	Bacteroidaceae	Bacteroides
ab8fbd81f02f86006630407d956544e5	VD	0.648423	0.0135753	0.0418163	17	Bacteria	Bacteroidetes	Bacteroidia	Bacteroidales	Bacteroidaceae	Bacteroides
b91a9a16d4d797fd6f6b9d3a655aa5e7	VD	3.69992	5.16968e-11	5.58021e-10	8	Bacteria	Bacteroidetes	Bacteroidia	Bacteroidales	Bacteroidaceae	Bacteroides
cf73796ab26f1e8cf36c1e181ed10491	VD	0.747706	0.0095385	0.0309386	19	Bacteria	Bacteroidetes	Bacteroidia	Bacteroidales	Bacteroidaceae	Bacteroides
f246636b8f7f6531136aa891686ea4fd	VD	-0.828673	4.30522e-07	3.08942e-06	7	Bacteria	Bacteroidetes	Bacteroidia	Bacteroidales	Bacteroidaceae	Bacteroides	uniformis
fa816e9ff66b54fcc73a1c28243d8025	VD	-0.703481	0.0050229	0.017725	14	Bacteria	Bacteroidetes	Bacteroidia	Bacteroidales	Bacteroidaceae	Bacteroides	uniformis
1bd670aa7f502d1da7ffa4adab0e1478	VD	-0.457712	0.000374922	0.00167801	7	Bacteria	Actinobacteria	Actinobacteria	Bifidobacteriales	Bifidobacteriaceae	Bifidobacterium	adolescentis
e103ed4e46187481a50b21e5b34f1d81	VD	1.74509	2.13372e-09	2.02642e-08	6	Bacteria	Firmicutes	Clostridia	Clostridiales	Lachnospiraceae	Blautia	obeum
3802b9a177cd7c77cb5fdee93474b00b	VD	-0.954429	1.90773e-09	1.84247e-08	5	Bacteria	Firmicutes	Clostridia	Clostridiales	Lachnospiraceae	Clostridium	clostridioforme
b752b73802bc71a65f3c2291b64cf8e1	VD	-0.836513	0.00960982	0.0310536	8	Bacteria	Firmicutes	Clostridia	Clostridiales	Peptostreptococcaceae	Clostridium	bartlettii
e4fd8aa828fcd13c6fc413d35e2b2bbd	VD	-0.780971	0.00105782	0.0043273	6	Bacteria	Firmicutes	Clostridia	Clostridiales	Lachnospiraceae	Clostridium	clostridioforme
20805b3c6b426941bb1da2011c54e7ff	VD	-1.85007	3.92774e-10	4.03614e-09	8	Bacteria	Firmicutes	Clostridia	Clostridiales	Lachnospiraceae	Coprococcus
29ea2f70f5bef3cea70f1a351a301653	VD	1.16824	0.00167522	0.00667233	8	Bacteria	Firmicutes	Clostridia	Clostridiales	Lachnospiraceae	Coprococcus
197781ef6e447a7c930448bc0b76619a	VD	0.441285	0.000430877	0.00191841	7	Bacteria	Firmicutes	Clostridia	Clostridiales	Veillonellaceae	Dialister
a83155af60596a189446e19d93564963	VD	1.52398	0.000130048	0.000635157	6	Bacteria	Firmicutes	Clostridia	Clostridiales	Veillonellaceae	Dialister
6465753b13fc655ffdcf55e9b2b1f231	VD	1.22903	1.0983e-06	7.50405e-06	7	Bacteria	Firmicutes	Clostridia	Clostridiales	Lachnospiraceae	Dorea	longicatena
090c36e26aac89868dcae3953e9b5829	VD	2.13637	1.00191e-07	7.84731e-07	7	Bacteria	Firmicutes	Clostridia	Clostridiales	Ruminococcaceae	Faecalibacterium
0c5f78c606db9ce6fedcc413cd5d1475	VD	-0.921236	0.00126411	0.00510615	19	Bacteria	Firmicutes	Clostridia	Clostridiales	Ruminococcaceae	Faecalibacterium
23823e14b926c281096277abb49cc3ab	VD	-0.77257	0.0108023	0.0345593	42	Bacteria	Firmicutes	Clostridia	Clostridiales	Ruminococcaceae	Faecalibacterium
290cb880f207f9adcc4d00edf8d04910	VD	-0.935379	1.20461e-06	8.2086e-06	8	Bacteria	Firmicutes	Clostridia	Clostridiales	Ruminococcaceae	Faecalibacterium
45f694a61ceb7591c1080ecaec820fc1	VD	1.21699	3.36379e-11	3.72482e-10	10	Bacteria	Firmicutes	Clostridia	Clostridiales	Ruminococcaceae	Faecalibacterium	prausnitzii
58b995365fdf04d82bf334fb6093c16a	VD	-0.71172	0.00247348	0.00947001	6	Bacteria	Firmicutes	Clostridia	Clostridiales	Ruminococcaceae	Faecalibacterium
8c0dc0af45ce37cd27a27de06f173d75	VD	-0.611431	0.000633397	0.00271652	7	Bacteria	Firmicutes	Clostridia	Clostridiales	Ruminococcaceae	Faecalibacterium	prausnitzii
b1c5f1ed2e58fae11d65197850c5e715	VD	-1.05347	5.49854e-06	3.33155e-05	7	Bacteria	Firmicutes	Clostridia	Clostridiales	Ruminococcaceae	Faecalibacterium	prausnitzii
2525434844d636513f909d8b7bd6263d	VD	1.5063	5.97165e-06	3.59278e-05	10	Bacteria	Firmicutes	Clostridia	Clostridiales	Veillonellaceae	Phascolarctobacterium
4302e5562cad4bee67ff391a803b33fa	VD	-0.939185	0.0113714	0.0360211	6	Bacteria	Firmicutes	Clostridia	Clostridiales	Lachnospiraceae	Roseburia	faecis
5f7baf278dc76b829a762a0b5d47c7d2	VD	-0.884779	0.00238594	0.00920344	43	Bacteria	Firmicutes	Clostridia	Clostridiales	Lachnospiraceae	Roseburia	faecis
71d60fb3d3a8bc73ed25ea748e74bd7c	VD	-1.57195	0.00358149	0.0130941	6	Bacteria	Firmicutes	Clostridia	Clostridiales	Lachnospiraceae	Roseburia
9f79cd8b27a867ff0f073affcb898eb3	VD	-0.455573	1.99043e-26	5.8107e-25	5	Bacteria	Firmicutes	Clostridia	Clostridiales	Lachnospiraceae	Roseburia	faecis
0e04a2fffa73050aca69e9408d5fc350	VD	-2.5058	1.21136e-08	1.06575e-07	7	Bacteria	Firmicutes	Clostridia	Clostridiales	Ruminococcaceae	Ruminococcus	albus
57db3efa07a15ca38e1ecc5a31965cde	VD	-0.663172	3.07532e-06	1.94594e-05	6	Bacteria	Firmicutes	Clostridia	Clostridiales	Ruminococcaceae	Ruminococcus	albus
bfb04c7dfde0852ff100d2d3d208b780	VD	0.704884	4.11114e-09	3.7991e-08	6	Bacteria	Firmicutes	Clostridia	Clostridiales	Ruminococcaceae	Ruminococcus	bromii
ccb70f6b819275854d21c0c96b62d8f0	VD	0.457999	0.0078177	0.0259815	6	Bacteria	Firmicutes	Clostridia	Clostridiales	Ruminococcaceae	Ruminococcus	bromii
ddf933c46507521cd9ad386b301dfe7b	VD	0.568784	0.00800524	0.0265019	9	Bacteria	Firmicutes	Clostridia	Clostridiales	Ruminococcaceae	Ruminococcus	bromii

## Sheet: Table S3
ZINB was applied to identify differentially abundant genera. At genus level the main effects of MD and VD as well as their interaction was estimated. Main effects refer to 'Enriched/Depleted in VD/MD at the end of the trial compared to their repsective baseline'. Interaction refers to 'Enriched/Depleted in VD/MD while Depleted/Enriched/Constant in MD/VD'. The table shows all significant results (…
ASV	Contrast	Estimate	p-value	p-adjusted	% Samples	Kingdom	Phylum	Class	Order	Family	Genus
6465753b13fc655ffdcf55e9b2b1f231	VD	1.33546	9.3303e-06	3.85174e-05	7	Bacteria	Firmicutes	Clostridia	Clostridiales	Lachnospiraceae	Dorea
6465753b13fc655ffdcf55e9b2b1f231	Interaction	-1.35522	0.0107099	0.0359228	7	Bacteria	Firmicutes	Clostridia	Clostridiales	Lachnospiraceae	Dorea
4ca0195f0fb84f0cb5ffab30f67d0faa	MD	1.03214	0.00102213	0.00382705	7	Bacteria	Firmicutes	Clostridia	Clostridiales	Veillonellaceae	Megamonas

## Sheet: Table S4
After transforming data to binary outcome, logistic regression was applied to identify genera with different proportions in VD and MD at the end of the trial compared to their respective baselines. At genus level the main effects of MD and VD as well as their interaction was estimated. Main effects refer to 'Enriched/Depleted in VD/MD at the end of the trial compared to their repsective baseline'…
ASV	Contrast	Estimate	p-value	p-adjusted	Kingdom	Phylum	Class	Order	Family	Genus
X22fdb4b39be6e08a9a29cb4b0e22ea95.2	VD	1.74524	0.00611184	0.0468574	Bacteria	Firmicutes	Clostridia	Clostridiales	Lachnospiraceae	Coprococcus
X22fdb4b39be6e08a9a29cb4b0e22ea95.3	Interaction	-2.55617	0.0029558	0.0302148	Bacteria	Firmicutes	Clostridia	Clostridiales	Lachnospiraceae	Coprococcus

## Sheet: Table S5
After splitting data in VD and MD ZINB was applied to identify how changes in genera can be explained by each clinica marker. The table shows all significant results (p-adjusted <0.05) Clinical Parameter: Parameter that was included in model as predictor. Estimate: logFC p-adjusted: Benjamini Hochberg corrected p-value % Samples: Percentage of Samples in which the ASV was detected. Diet: Results …
Clinical Parmaeter	ASV	Estimate	p-value	p-adjusted	% Samples	Kingdom	Phylum	Class	Order	Family	Genus	Diet
NEUA	14805da8fff33bca0911e7348d6bdc7e	-0.201736	0.0254174	0.0427757	50	Bacteria	Firmicutes	Clostridia	Clostridiales	Lachnospiraceae	Clostridium	MD
	6465753b13fc655ffdcf55e9b2b1f231	-0.520919	7.23367e-21	2.1701e-20	4	Bacteria	Firmicutes	Clostridia	Clostridiales	Lachnospiraceae	Dorea	MD
	c77f4312cec3caab4a83e15ff7215c7c	0.561756	7.20371e-05	0.00012745	10	Bacteria	Bacteroidetes	Bacteroidia	Bacteroidales	[Odoribacteraceae]	Odoribacter	MD
MOAB	4da33b5b1e3b273d32ab7daedd06e656	-2.79826	1.04154e-30	3.59332e-30	4	Bacteria	Firmicutes	Clostridia	Clostridiales	Clostridiaceae	Clostridium	MD
	6465753b13fc655ffdcf55e9b2b1f231	-0.429338	7.22522e-21	2.16757e-20	4	Bacteria	Firmicutes	Clostridia	Clostridiales	Lachnospiraceae	Dorea	MD
	b752b73802bc71a65f3c2291b64cf8e1	-1.0036	0.0206665	0.0355637	12	Bacteria	Firmicutes	Clostridia	Clostridiales	Peptostreptococcaceae	Clostridium	MD
	de6eebfe60f5636dd79fded131750575	-0.262399	0.0203668	0.0355637	52	Bacteria	Firmicutes	Clostridia	Clostridiales	Ruminococcaceae	Ruminococcus	MD
THRO	4da33b5b1e3b273d32ab7daedd06e656	1.39784	8.49203e-31	2.92975e-30	4	Bacteria	Firmicutes	Clostridia	Clostridiales	Clostridiaceae	Clostridium	MD
	55326a0fc89970a4a2b33b5aa731ea42	-0.352116	0.00081705	0.00148359	32	Bacteria	Firmicutes	Clostridia	Clostridiales	Ruminococcaceae	Gemmiger	MD
	6465753b13fc655ffdcf55e9b2b1f231	-0.238153	7.30446e-21	2.10003e-20	4	Bacteria	Firmicutes	Clostridia	Clostridiales	Lachnospiraceae	Dorea	MD
VAL	4da33b5b1e3b273d32ab7daedd06e656	2.74776	1.22557e-30	4.45074e-30	4	Bacteria	Firmicutes	Clostridia	Clostridiales	Clostridiaceae	Clostridium	MD
	6465753b13fc655ffdcf55e9b2b1f231	-0.359534	7.25129e-21	2.17539e-20	4	Bacteria	Firmicutes	Clostridia	Clostridiales	Lachnospiraceae	Dorea	MD
ILE	4da33b5b1e3b273d32ab7daedd06e656	1.22446	8.49574e-31	2.79146e-30	4	Bacteria	Firmicutes	Clostridia	Clostridiales	Clostridiaceae	Clostridium	MD
	6465753b13fc655ffdcf55e9b2b1f231	-0.361492	7.25034e-21	2.1751e-20	4	Bacteria	Firmicutes	Clostridia	Clostridiales	Lachnospiraceae	Dorea	MD
	c77f4312cec3caab4a83e15ff7215c7c	-0.587087	0.000127133	0.000224927	10	Bacteria	Bacteroidetes	Bacteroidia	Bacteroidales	[Odoribacteraceae]	Odoribacter	MD
LEU	4da33b5b1e3b273d32ab7daedd06e656	-10.7657	2.96951e-31	1.0784e-30	4	Bacteria	Firmicutes	Clostridia	Clostridiales	Clostridiaceae	Clostridium	MD
	6465753b13fc655ffdcf55e9b2b1f231	-0.354876	7.22957e-21	2.16887e-20	4	Bacteria	Firmicutes	Clostridia	Clostridiales	Lachnospiraceae	Dorea	MD
NEUA	4ca0195f0fb84f0cb5ffab30f67d0faa	-0.388269	0.000367972	0.00066816	6	Bacteria	Firmicutes	Clostridia	Clostridiales	Veillonellaceae	Megamonas	VD
	6465753b13fc655ffdcf55e9b2b1f231	-0.602411	0.000724687	0.00125008	10	Bacteria	Firmicutes	Clostridia	Clostridiales	Lachnospiraceae	Dorea	VD
	c77f4312cec3caab4a83e15ff7215c7c	3.2762	1.15786e-13	3.07278e-13	4	Bacteria	Bacteroidetes	Bacteroidia	Bacteroidales	[Odoribacteraceae]	Odoribacter	VD
MOAB	219cdc20304f0627d569f56acf340ec6	-0.168204	0.00357837	0.00561153	96	Bacteria	Firmicutes	Clostridia	Clostridiales	Lachnospiraceae	Blautia	VD
	471e90ed074d475567f301c5ac16ab49	-0.186147	0.0187321	0.0275004	30	Bacteria	Firmicutes	Clostridia	Clostridiales	Veillonellaceae	Dialister	VD
	63c8c5ec68a053611392587b23a547a2	0.722576	0.00880081	0.0132012	20	Bacteria	Firmicutes	Clostridia	Clostridiales	Lachnospiraceae	Lachnospira	VD
	6465753b13fc655ffdcf55e9b2b1f231	-0.577312	2.72829e-10	6.27506e-10	10	Bacteria	Firmicutes	Clostridia	Clostridiales	Lachnospiraceae	Dorea	VD
	c77f4312cec3caab4a83e15ff7215c7c	-5.04899	3.06876e-14	7.84239e-14	4	Bacteria	Bacteroidetes	Bacteroidia	Bacteroidales	[Odoribacteraceae]	Odoribacter	VD
THRO	0016b0cfc0745ee590eeec56f80a06bd	0.755888	0.000861342	0.00148582	16	Bacteria	Firmicutes	Clostridia	Clostridiales	Veillonellaceae	Phascolarctobacterium	VD
	4ca0195f0fb84f0cb5ffab30f67d0faa	-0.363285	0.010435	0.016364	6	Bacteria	Firmicutes	Clostridia	Clostridiales	Veillonellaceae	Megamonas	VD
	b752b73802bc71a65f3c2291b64cf8e1	-0.276576	0.0086492	0.0142094	16	Bacteria	Firmicutes	Clostridia	Clostridiales	Peptostreptococcaceae	Clostridium	VD
	b8318b75f717dc3d9f7f8fdcf0eb9005	-0.398703	0.00492003	0.00828005	16	Bacteria	Proteobacteria	Gammaproteobacteria	Enterobacteriales	Enterobacteriaceae	Shigella	VD
	c77f4312cec3caab4a83e15ff7215c7c	3.1914	1.15747e-13	3.07175e-13	4	Bacteria	Bacteroidetes	Bacteroidia	Bacteroidales	[Odoribacteraceae]	Odoribacter	VD
VAL	22fdb4b39be6e08a9a29cb4b0e22ea95	-0.179935	0.0106573	0.0171013	64	Bacteria	Firmicutes	Clostridia	Clostridiales	Lachnospiraceae	Coprococcus	VD
	4ca0195f0fb84f0cb5ffab30f67d0faa	0.197366	0.00050389	0.00084801	6	Bacteria	Firmicutes	Clostridia	Clostridiales	Veillonellaceae	Megamonas	VD
	4da33b5b1e3b273d32ab7daedd06e656	-0.17073	0.0181899	0.028525	6	Bacteria	Firmicutes	Clostridia	Clostridiales	Clostridiaceae	Clostridium	VD
	6465753b13fc655ffdcf55e9b2b1f231	-0.949753	1.90922e-05	3.8746e-05	10	Bacteria	Firmicutes	Clostridia	Clostridiales	Lachnospiraceae	Dorea	VD
	c77f4312cec3caab4a83e15ff7215c7c	0.787575	1.16635e-13	2.87422e-13	4	Bacteria	Bacteroidetes	Bacteroidia	Bacteroidales	[Odoribacteraceae]	Odoribacter	VD
ILE	22fdb4b39be6e08a9a29cb4b0e22ea95	-0.195251	0.0147827	0.023182	64	Bacteria	Firmicutes	Clostridia	Clostridiales	Lachnospiraceae	Coprococcus	VD
	4ca0195f0fb84f0cb5ffab30f67d0faa	0.174617	0.000515132	0.000866929	6	Bacteria	Firmicutes	Clostridia	Clostridiales	Veillonellaceae	Megamonas	VD
	6465753b13fc655ffdcf55e9b2b1f231	-1.16022	1.3127e-14	3.35467e-14	10	Bacteria	Firmicutes	Clostridia	Clostridiales	Lachnospiraceae	Dorea	VD
	753bb91cb49b69c672d75ef9210279bd	-0.17177	0.00834723	0.0137133	96	Bacteria	Bacteroidetes	Bacteroidia	Bacteroidales	Bacteroidaceae	Bacteroides	VD
	c77f4312cec3caab4a83e15ff7215c7c	0.553136	1.15691e-13	2.85096e-13	4	Bacteria	Bacteroidetes	Bacteroidia	Bacteroidales	[Odoribacteraceae]	Odoribacter	VD
LEU	22fdb4b39be6e08a9a29cb4b0e22ea95	-0.203417	0.0137753	0.0211222	64	Bacteria	Firmicutes	Clostridia	Clostridiales	Lachnospiraceae	Coprococcus	VD
	4ca0195f0fb84f0cb5ffab30f67d0faa	0.261259	0.000466011	0.000784262	6	Bacteria	Firmicutes	Clostridia	Clostridiales	Veillonellaceae	Megamonas	VD
	6465753b13fc655ffdcf55e9b2b1f231	-0.719597	0.00113959	0.00187218	10	Bacteria	Firmicutes	Clostridia	Clostridiales	Lachnospiraceae	Dorea	VD
	753bb91cb49b69c672d75ef9210279bd	-0.260513	7.81323e-05	0.000145706	96	Bacteria	Bacteroidetes	Bacteroidia	Bacteroidales	Bacteroidaceae	Bacteroides	VD
	c77f4312cec3caab4a83e15ff7215c7c	0.442271	1.15709e-13	2.95701e-13	4	Bacteria	Bacteroidetes	Bacteroidia	Bacteroidales	[Odoribacteraceae]	Odoribacter	VD

## Sheet: Table S7
ZINB was applied to identify differentially abundant ASV between Phylo2 and Phylo1. The table shows all significant results (p-adjusted <0.05) Contrast: Phylo2 vs Phylo1: Estimates the difference between Phylo2 compared to Phylo1. Estimate: logFC p-adjusted: Benjamini Hochberg corrected p-value % Samples: Percentage of Samples in which the ASV was detected.
ASV	Contrast	Estimate	pvalue	padj	& Sample	Kingdom	Phylum	Class	Order	Family	Genus	Species
0316439c7cb0aa3e9cca447b5a47611e	Phylo2 vs Phylo1	1.50783	3.33358e-05	8.01369e-05	9	Bacteria	Firmicutes	Clostridia	Clostridiales	Lachnospiraceae	Blautia
0e94895d564b01cd86d361703d1e1a56	Phylo2 vs Phylo1	1.04942	0.0179552	0.0301812	11	Bacteria	Firmicutes	Clostridia	Clostridiales	Ruminococcaceae
0ee7cd5cbe2436799d3d107a5d97ca3b	Phylo2 vs Phylo1	0.78259	0.00537981	0.00979036	10	Bacteria	Bacteroidetes	Bacteroidia	Bacteroidales	Bacteroidaceae	Bacteroides
127ccc04e6f43982f34ca8ff38b6d835	Phylo2 vs Phylo1	0.875499	0.0171728	0.0290434	8	Bacteria	Actinobacteria	Actinobacteria	Bifidobacteriales	Bifidobacteriaceae	Bifidobacterium	adolescentis
1433d631c9749aff7b355160f052f281	Phylo2 vs Phylo1	0.356663	0.0183183	0.0306977	41	Bacteria	Firmicutes	Clostridia	Clostridiales	Lachnospiraceae	Blautia
156cdb7ec55b7c4f9ddf806ebad95ade	Phylo2 vs Phylo1	1.21462	3.54399e-05	8.46406e-05	11	Bacteria	Firmicutes	Clostridia	Clostridiales	Ruminococcaceae	Faecalibacterium	prausnitzii
1673ae97f92bbc16a2e16d7e4b1730c3	Phylo2 vs Phylo1	1.3044	2.81609e-06	7.58073e-06	10	Bacteria	Bacteroidetes	Bacteroidia	Bacteroidales	Bacteroidaceae	Bacteroides	uniformis
197781ef6e447a7c930448bc0b76619a	Phylo2 vs Phylo1	0.572181	0.0086422	0.0152975	7	Bacteria	Firmicutes	Clostridia	Clostridiales	Veillonellaceae	Dialister
19c8ecd375d700354091a276228cfce7	Phylo2 vs Phylo1	0.512656	0.00623451	0.011216	32	Bacteria	Firmicutes	Clostridia	Clostridiales	Ruminococcaceae	Faecalibacterium
19e6c12e324c896d1f01cc0e61d63505	Phylo2 vs Phylo1	-0.915631	0.00177909	0.00345464	9	Bacteria	Firmicutes	Clostridia	Clostridiales	Ruminococcaceae
1bd670aa7f502d1da7ffa4adab0e1478	Phylo2 vs Phylo1	1.0891	0.0257124	0.041388	7	Bacteria	Actinobacteria	Actinobacteria	Bifidobacteriales	Bifidobacteriaceae	Bifidobacterium	adolescentis
1c3601ec8571b3157be3cce46ad1a876	Phylo2 vs Phylo1	0.391334	0.00241976	0.00459338	46	Bacteria	Bacteroidetes	Bacteroidia	Bacteroidales	Bacteroidaceae	Bacteroides
1ee2559ed9ab59ea5e073888ae1f421e	Phylo2 vs Phylo1	1.62411	0.000268986	0.000587607	13	Bacteria	Firmicutes	Clostridia	Clostridiales	Lachnospiraceae	Coprococcus
219cdc20304f0627d569f56acf340ec6	Phylo2 vs Phylo1	0.616063	0.00120846	0.00241912	56	Bacteria	Firmicutes	Clostridia	Clostridiales	Lachnospiraceae	Blautia
2600593cf5fe05e7ae327eca6515b374	Phylo2 vs Phylo1	0.86867	0.000309236	0.000668899	17	Bacteria	Firmicutes	Clostridia	Clostridiales	Ruminococcaceae	Faecalibacterium	prausnitzii
2d6011e4d13639708314ea32d8c6c0cd	Phylo2 vs Phylo1	1.24133	0.0149822	0.0255743	7	Bacteria	Firmicutes	Clostridia	Clostridiales	Lachnospiraceae	Clostridium	clostridioforme
2e5a9c050870b403ddc7679e31e89b96	Phylo2 vs Phylo1	-1.03078	0.00184266	0.0035655	15	Bacteria	Firmicutes	Clostridia	Clostridiales
30355ca622c07cfaa0bb7044e3bc66fa	Phylo2 vs Phylo1	0.49067	0.0201045	0.0331764	20	Bacteria	Firmicutes	Clostridia	Clostridiales	Ruminococcaceae	Faecalibacterium
33861105086018c1be6fecd277ceb104	Phylo2 vs Phylo1	0.753933	0.0286877	0.0455774	7	Bacteria	Bacteroidetes	Bacteroidia	Bacteroidales	Bacteroidaceae	Bacteroides	ovatus
351209732cfa9d93efd1d6ad8e84acb0	Phylo2 vs Phylo1	0.927014	5.13961e-06	1.34731e-05	10	Bacteria	Firmicutes	Clostridia	Clostridiales	Lachnospiraceae	Clostridium	clostridioforme
39f8c3b9325ad7d28bf6f1a48f4ba3aa	Phylo2 vs Phylo1	1.96168	3.9783e-75	3.15116e-74	6	Bacteria	Firmicutes	Clostridia	Clostridiales	Lachnospiraceae	Blautia
3ea2faaf2a357e80e4fe3ad4d4399e7f	Phylo2 vs Phylo1	1.00547	0.00187906	0.00362701	6	Bacteria	Firmicutes	Clostridia	Clostridiales	Ruminococcaceae	Faecalibacterium	prausnitzii
446ee278d824ef2b6113d4ea76a41b92	Phylo2 vs Phylo1	0.932	0.0184711	0.0309068	15	Bacteria	Bacteroidetes	Bacteroidia	Bacteroidales	Bacteroidaceae	Bacteroides
461689c030ab819de35ae120a1f9f13b	Phylo2 vs Phylo1	0.913579	0.00243578	0.00460789	17	Bacteria	Bacteroidetes	Bacteroidia	Bacteroidales	Porphyromonadaceae	Parabacteroides
46534928424d8dd42dc4c05218f1df07	Phylo2 vs Phylo1	-1.18038	5.29605e-06	1.38174e-05	6	Bacteria	Firmicutes	Clostridia	Clostridiales	Lachnospiraceae	Roseburia	faecis
49882e6cacc2e2483c43926aa91bd8d3	Phylo2 vs Phylo1	0.351227	0.023743	0.0386702	46	Bacteria	Firmicutes	Clostridia	Clostridiales	Lachnospiraceae	Blautia
4a350741d5237e107be530bea3283791	Phylo2 vs Phylo1	1.22485	7.17562e-06	1.84913e-05	23	Bacteria	Firmicutes	Clostridia	Clostridiales	Lachnospiraceae	Blautia
4b6007aa9ebbfca16bfa2ff1b7f73b5c	Phylo2 vs Phylo1	0.978519	0.00578229	0.0104537	10	Bacteria	Firmicutes	Clostridia	Clostridiales	Ruminococcaceae	Faecalibacterium	prausnitzii
4f4b72861c1f1ca99288e4a01ef46bd5	Phylo2 vs Phylo1	1.68482	0.00011123	0.000251984	7	Bacteria	Firmicutes	Clostridia	Clostridiales	Lachnospiraceae	Blautia	obeum
5228c75c7f2034f9fc9003bceb454b63	Phylo2 vs Phylo1	0.324018	0.0224251	0.0367411	47	Bacteria	Bacteroidetes	Bacteroidia	Bacteroidales	Bacteroidaceae	Bacteroides
53486925c1c05f0c0a335a88fcc080d8	Phylo2 vs Phylo1	1.58786	1.72621e-09	5.19278e-09	13	Bacteria	Firmicutes	Clostridia	Clostridiales	Lachnospiraceae	Blautia
590c2c92c1dc114cbc60f7f04bac42d6	Phylo2 vs Phylo1	-0.787938	0.000348007	0.000745439	22	Bacteria	Firmicutes	Clostridia	Clostridiales	Lachnospiraceae	Roseburia	faecis
5e67bc73daa8af943ec0efdb7605e247	Phylo2 vs Phylo1	1.31381	8.20448e-07	2.26963e-06	10	Bacteria	Firmicutes	Clostridia	Clostridiales	Ruminococcaceae	Faecalibacterium	prausnitzii
5e7b5806b676af264d278fed5597f83b	Phylo2 vs Phylo1	-0.778265	0.0273253	0.0437285	10	Bacteria	Firmicutes	Clostridia	Clostridiales
63c8c5ec68a053611392587b23a547a2	Phylo2 vs Phylo1	0.879137	0.00950306	0.0166872	11	Bacteria	Firmicutes	Clostridia	Clostridiales	Lachnospiraceae	Lachnospira
6430af18aeee55d8fe815ecb32289897	Phylo2 vs Phylo1	0.979952	0.00872595	0.015421	14	Bacteria	Bacteroidetes	Bacteroidia	Bacteroidales	Bacteroidaceae	Bacteroides
65756d6f7eefb5bf17d653b3a8286b70	Phylo2 vs Phylo1	1.62931	5.37053e-09	1.5895e-08	8	Bacteria	Actinobacteria	Actinobacteria	Bifidobacteriales	Bifidobacteriaceae	Bifidobacterium
69989fd4f0f4b8324ed818aad6512dc0	Phylo2 vs Phylo1	1.12923	0.024415	0.0396473	6	Bacteria	Bacteroidetes	Bacteroidia	Bacteroidales	Bacteroidaceae	Bacteroides
6a78654a2601acfabbada88aaae21ce3	Phylo2 vs Phylo1	0.541531	0.0302005	0.0477055	17	Bacteria	Firmicutes	Clostridia	Clostridiales	Ruminococcaceae	Faecalibacterium	prausnitzii
7030a994279cd8400f6012365cafceea	Phylo2 vs Phylo1	1.18292	1.04402e-06	2.87366e-06	18	Bacteria	Bacteroidetes	Bacteroidia	Bacteroidales	Bacteroidaceae	Bacteroides	uniformis
736cdc8507267612571a971807f30a29	Phylo2 vs Phylo1	1.7655	7.06876e-05	0.000163502	8	Bacteria	Firmicutes	Clostridia	Clostridiales	Lachnospiraceae	Clostridium	clostridioforme
7b744a33ca86560c3f163e46ccfd0067	Phylo2 vs Phylo1	0.300062	0.0105287	0.018313	5	Bacteria	Firmicutes	Clostridia	Clostridiales	Lachnospiraceae	Blautia
7c3158ac57eae3662c6cd66a9750e272	Phylo2 vs Phylo1	0.938462	0.000573387	0.00119338	7	Bacteria	Bacteroidetes	Bacteroidia	Bacteroidales	Bacteroidaceae	Bacteroides	ovatus
7cf3b2f8cbc2385b9799ce86cd1d4cee	Phylo2 vs Phylo1	0.522439	2.86881e-06	7.70381e-06	7	Bacteria	Bacteroidetes	Bacteroidia	Bacteroidales	Prevotellaceae	Prevotella	copri
810d0de0213ef642af2a5002be686ba8	Phylo2 vs Phylo1	1.2025	0.00118813	0.00238442	6	Bacteria	Bacteroidetes	Bacteroidia	Bacteroidales	Bacteroidaceae	Bacteroides
893ce4aa7a0e9d875dcd5fb90c06331f	Phylo2 vs Phylo1	0.457819	0.0288601	0.0457336	9	Bacteria	Bacteroidetes	Bacteroidia	Bacteroidales	Bacteroidaceae	Bacteroides	uniformis
8b7d0134809536bd79d2f921bbf6876b	Phylo2 vs Phylo1	1.41839	0.0190087	0.0316142	6	Bacteria	Firmicutes	Clostridia	Clostridiales	Ruminococcaceae
8cdb7b7a001ff71db7640e199c15592a	Phylo2 vs Phylo1	-1.17603	0.00117069	0.00235635	15	Bacteria	Firmicutes	Clostridia	Clostridiales
90b79fbd3a3cb57937616fb1126e1f85	Phylo2 vs Phylo1	0.6253	0.00983262	0.017211	11	Bacteria	Firmicutes	Clostridia	Clostridiales	Lachnospiraceae	Blautia
91c4872378a09f4594226dd6b656161a	Phylo2 vs Phylo1	0.480654	3.37832e-09	1.008e-08	7	Bacteria	Firmicutes	Clostridia	Clostridiales	Ruminococcaceae	Faecalibacterium	prausnitzii
9b58d05f4b61978b0f675df5731a54a1	Phylo2 vs Phylo1	-1.24101	0.00572342	0.0103643	6	Bacteria	Proteobacteria	Gammaproteobacteria	Enterobacteriales	Enterobacteriaceae	Shigella
a0042eb59dd4ab01023bfac23e60407f	Phylo2 vs Phylo1	1.04372	0.0280779	0.0447377	9	Bacteria	Bacteroidetes	Bacteroidia	Bacteroidales	Bacteroidaceae	Bacteroides
a2d9648ec7c3eb8e220dbbcdfd3ad428	Phylo2 vs Phylo1	1.2094	0.00269792	0.00508631	7	Bacteria	Firmicutes	Clostridia	Clostridiales	Ruminococcaceae	Gemmiger	formicilis
a83155af60596a189446e19d93564963	Phylo2 vs Phylo1	0.957135	0.0251309	0.0405706	6	Bacteria	Firmicutes	Clostridia	Clostridiales	Veillonellaceae	Dialister
ab30f544ad4e1f099982f9c573c67b8f	Phylo2 vs Phylo1	-1.2418	0.00197241	0.00379654	6	Bacteria	Firmicutes	Clostridia	Clostridiales	Lachnospiraceae	Roseburia	faecis
ab89e8f93fd2cc389c00d06a9b97e9ec	Phylo2 vs Phylo1	-0.371307	0.0233955	0.0381607	6	Bacteria	Bacteroidetes	Bacteroidia	Bacteroidales	Rikenellaceae	Alistipes	putredinis
ae0bb49582b6e021c2752a01ffa6fee6	Phylo2 vs Phylo1	-1.77567	4.74173e-05	0.000111314	10	Bacteria	Firmicutes	Clostridia	Clostridiales
af3b600c2280998e6f0ddc136fe16ce1	Phylo2 vs Phylo1	0.891039	0.00167054	0.00326111	8	Bacteria	Firmicutes	Clostridia	Clostridiales	Lachnospiraceae	Blautia
af4989f147cbc035721530ef544f9abd	Phylo2 vs Phylo1	1.16043	9.88076e-06	2.49512e-05	20	Bacteria	Bacteroidetes	Bacteroidia	Bacteroidales	Bacteroidaceae	Bacteroides	uniformis
af7573a2caa33cb73ef07337c56b4050	Phylo2 vs Phylo1	0.749643	0.0030725	0.00577274	17	Bacteria	Firmicutes	Clostridia	Clostridiales	Lachnospiraceae	Coprococcus
b10d95034357c08017e4ed0d98868e10	Phylo2 vs Phylo1	0.773677	0.00212967	0.00407785	6	Bacteria	Actinobacteria	Actinobacteria	Bifidobacteriales	Bifidobacteriaceae	Bifidobacterium	adolescentis
b18caec122622e15d5bc59d99f45c3bf	Phylo2 vs Phylo1	-0.706041	0.000275163	0.000598725	10	Bacteria	Firmicutes	Clostridia	Clostridiales	Lachnospiraceae	Roseburia	faecis
b22f09639634f3d30f45549723427e53	Phylo2 vs Phylo1	0.531339	0.0277064	0.0442098	16	Bacteria	Firmicutes	Clostridia	Clostridiales	Lachnospiraceae	Blautia	obeum
b42628fab28d7c1ad76493369afef0ba	Phylo2 vs Phylo1	1.37179	1.90231e-05	4.68555e-05	8	Bacteria	Firmicutes	Clostridia	Clostridiales	Ruminococcaceae	Faecalibacterium	prausnitzii
b49443f34b207b271f14fb374b521f32	Phylo2 vs Phylo1	-1.54023	0.000127467	0.000287585	6	Bacteria	Firmicutes	Clostridia	Clostridiales	Peptostreptococcaceae
b81de3b321c8c01408041eef527a0a29	Phylo2 vs Phylo1	0.883946	0.0163976	0.0278608	17	Bacteria	Bacteroidetes	Bacteroidia	Bacteroidales	Bacteroidaceae	Bacteroides
bf5675c9334fbfea0a208fa6316135d5	Phylo2 vs Phylo1	-0.980177	1.10921e-05	2.7946e-05	6	Bacteria	Firmicutes	Clostridia	Clostridiales	Clostridiaceae
c06502ad16509340e95efb23edac4947	Phylo2 vs Phylo1	0.615167	0.00891547	0.0157307	6	Bacteria	Firmicutes	Clostridia	Clostridiales	Ruminococcaceae	Faecalibacterium	prausnitzii
c1e54c28d33f3496d942a1e2cab1488c	Phylo2 vs Phylo1	0.863831	0.020004	0.0330697	7	Bacteria	Firmicutes	Clostridia	Clostridiales	Lachnospiraceae
c76ce7ebe5800c7f4f03924d11e78d44	Phylo2 vs Phylo1	1.99834	2.4479e-100	2.42805e-99	6	Bacteria	Firmicutes	Clostridia	Clostridiales	Lachnospiraceae	Coprococcus
d08d211e9aed8b451af2bb5a72f36c18	Phylo2 vs Phylo1	1.19094	0.00363966	0.00672361	14	Bacteria	Bacteroidetes	Bacteroidia	Bacteroidales	Rikenellaceae	Alistipes	putredinis
d0d2a9264e83545fd9e46c5b8a5cf6ae	Phylo2 vs Phylo1	0.627861	0.0176657	0.0297856	8	Bacteria	Firmicutes	Clostridia	Clostridiales	Ruminococcaceae	Faecalibacterium	prausnitzii
d295301ca316b11f916b115180d6a92e	Phylo2 vs Phylo1	0.765441	0.0315133	0.0495658	8	Bacteria	Firmicutes	Clostridia	Clostridiales	Lachnospiraceae	Blautia
d48891eecc1ff9829d310378da46d6b5	Phylo2 vs Phylo1	0.758664	0.0256088	0.0412815	8	Bacteria	Bacteroidetes	Bacteroidia	Bacteroidales	Porphyromonadaceae	Parabacteroides
de6eebfe60f5636dd79fded131750575	Phylo2 vs Phylo1	1.30642	0.00422175	0.00775984	18	Bacteria	Firmicutes	Clostridia	Clostridiales	Ruminococcaceae	Ruminococcus	albus
e4fd8aa828fcd13c6fc413d35e2b2bbd	Phylo2 vs Phylo1	0.7372	0.0263506	0.0422916	6	Bacteria	Firmicutes	Clostridia	Clostridiales	Lachnospiraceae	Clostridium	clostridioforme
e50f9eedc423a0916a8a9ffbbfca4013	Phylo2 vs Phylo1	2.0618	0.000626813	0.00129722	19	Bacteria	Firmicutes	Clostridia	Clostridiales	Ruminococcaceae	Faecalibacterium	prausnitzii
e6f1afbd77283744fecc23a3a6df5306	Phylo2 vs Phylo1	1.18819	9.85264e-05	0.000225057	6	Bacteria	Firmicutes	Clostridia	Clostridiales	Ruminococcaceae	Faecalibacterium	prausnitzii
f246636b8f7f6531136aa891686ea4fd	Phylo2 vs Phylo1	1.33586	5.44329e-09	1.60672e-08	7	Bacteria	Bacteroidetes	Bacteroidia	Bacteroidales	Bacteroidaceae	Bacteroides	uniformis
f4b0c431167e807dc3c7a195e6430a00	Phylo2 vs Phylo1	0.324896	0.00725792	0.0129723	29	Bacteria	Firmicutes	Clostridia	Clostridiales	Lachnospiraceae	Blautia
f5a29042b4b33b05f885feaaf7733b4f	Phylo2 vs Phylo1	0.460086	0.0193773	0.0321786	41	Bacteria	Firmicutes	Clostridia	Clostridiales	Lachnospiraceae	Blautia
f5bbe0cb0422b61780162bc49cdeb7ea	Phylo2 vs Phylo1	1.30112	0.0196366	0.0325601	7	Bacteria	Firmicutes	Clostridia	Clostridiales	Ruminococcaceae
f5eacbcd75c4d1cc7f0b0b4d6f009669	Phylo2 vs Phylo1	-0.798197	0.00335917	0.00625795	7	Bacteria	Firmicutes	Clostridia	Clostridiales
f65aba98b913126e8bfec538ed37595b	Phylo2 vs Phylo1	-1.06141	0.00242447	0.0045944	5	Bacteria	Bacteroidetes	Bacteroidia	Bacteroidales	Rikenellaceae	Alistipes	onderdonkii
fdd8e91cf0c33ed87e3f57049a20a800	Phylo2 vs Phylo1	0.822574	0.00306944	0.00577274	29	Bacteria	Bacteroidetes	Bacteroidia	Bacteroidales	Bacteroidaceae	Bacteroides	uniformis
ff52da9249f319f3caa2c562b56b4ea0	Phylo2 vs Phylo1	-0.416956	0.0182336	0.0306025	6	Bacteria	Proteobacteria	Betaproteobacteria	Burkholderiales	Alcaligenaceae	Sutterella

## Sheet: Table S8
ZINB was applied to identify differentially abundant genera between Phylo2 and Phylo1. The table shows all significant results (p-adjusted <0.05) Contrast: Phylo2 vs Phylo1: Estimates the difference between Phylo2 compared to Phylo1. Estimate: logFC p-adjusted: Benjamini Hochberg corrected p-value % Samples: Percentage of Samples in which the ASV was detected.
ASV	Contrast	Estimate	pvalue	padj	% Samples	Kingdom	Phylum	Class	Order	Family	Genus
3e4b55874e14339264ba0933982568b3	Phylo2 vs Phylo1	0.33474	0.0251526	0.0385672	52	Bacteria	Bacteroidetes	Bacteroidia	Bacteroidales	Rikenellaceae	Alistipes
471e90ed074d475567f301c5ac16ab49	Phylo2 vs Phylo1	0.542191	0.00351704	0.0060669	27	Bacteria	Firmicutes	Clostridia	Clostridiales	Veillonellaceae	Dialister
bb7d662837be03af9cdae70529d7df94	Phylo2 vs Phylo1	0.394996	0.011006	0.0176608	54	Bacteria	Actinobacteria	Actinobacteria	Bifidobacteriales	Bifidobacteriaceae	Bifidobacterium
